# Supplementary material for: Alterations of the tumor microenvironment (TME) by exploratory gene expression analysis in recurrent glioblastoma following apatinib in combination with temozolomide
Source: Biochem Biophys Rep. 2025 Dec 1;45:102364. doi: 10.1016/j.bbrep.2025.102364 (PMC12719071; doi:10.1016/j.bbrep.2025.102364)
Supplement: Multimedia component 1 [file mmc1.xlsx]

## Sheet: sheet 1
Supplemental Table S1. The therapeutic clinical information of 6 GBMs wtih standard radiochemotherapy.
Sample ID	Sex	Age(Year)	Treatment regimen
1	Female	65	Surgery - concomitant radiochemotherapy - 12 cycles of chemotherapy with TMZ 5/28 regimen - recurrence - surgery
2	Male	63	Surgery - concomitant radiochemotherapy - 2 cycles of chemotherapy with TMZ 5/28 regimen - recurrence - 1 cycles of chemotherapy with TMZ 5/28 regimen-surgery
3	Female	45	Surgery - concomitant radiochemotherapy - 6 cycles of chemotherapy with TMZ 5/28 regimen - recurrence - surgery
4	Female	50	Surgery - concomitant radiochemotherapy - 7 cycles of chemotherapy with TMZ 5/28 regimen - recurrence - surgery
5	Male	50	Surgery - concomitant radiochemotherapy - 11 cycles of chemotherapy with TMZ 5/28 regimen - recurrence - surgery
6	Female	47	Surgery - concomitant radiochemotherapy - 6 cycles of chemotherapy with TMZ 5/28 regimen - recurrence - surgery
