# Supplementary material for: Alterations of the tumor microenvironment (TME) by exploratory gene expression analysis in recurrent glioblastoma following apatinib in combination with temozolomide
Source: Biochem Biophys Rep. 2025 Dec 1;45:102364. doi: 10.1016/j.bbrep.2025.102364 (PMC12719071; doi:10.1016/j.bbrep.2025.102364)
Supplement: Multimedia component 2 [file mmc2.xlsx]

## Sheet: Sheet1
Supplemental Table S2. List of differentially expressed genes between samples before and after standard radiochemotherapy treatment.
Gene	baseMean	log2FoldChange	lfcSE	stat	pvalue	sig
DEPTOR	145.795	-1.66484	0.413244	-4.02872	5.6081e-05	Down
COL4A5	425.881	-1.63619	0.468105	-3.49534	0.00047345	Down
ACVR1C	81.4933	-1.46474	0.47141	-3.10714	0.00188907	Down
IFIT1	179.748	-1.43793	0.462452	-3.10936	0.00187496	Down
CD86	81.1726	-1.1336	0.37032	-3.06113	0.00220505	Down
CCL3/L1	216.556	-1.29227	0.423601	-3.05067	0.00228329	Down
RSAD2	194.916	-1.3861	0.454383	-3.0505	0.00228457	Down
RASGRF1	122.059	-1.43895	0.506766	-2.83949	0.00451863	Down
TNF	107.045	-1.13874	0.429276	-2.6527	0.00798506	Down
OAS2	284.051	-1.18599	0.462078	-2.56664	0.0102688	Down
APLNR	629.778	-1.30838	0.575122	-2.27497	0.0229078	Down
IFI6	581.233	-1.10289	0.462692	-2.38364	0.0171423	Down
FPR1	220.068	-1.01452	0.447829	-2.26541	0.0234873	Down
ROR2	77.4597	-1.28927	0.571296	-2.25674	0.0240242	Down
CXCL2	271.47	-1.12183	0.485021	-2.31295	0.0207251	Down
HDAC11	182.432	-1.08947	0.461153	-2.36249	0.0181524	Down
CCL4	311.788	-1.00634	0.458349	-2.19558	0.0281223	Down
ALDOC	1189.49	-1.28318	0.616804	-2.08037	0.0374918	Down
THBS1	599.754	-1.57902	0.758278	-2.08238	0.0373077	Down
FCGR2B	144.734	-1.06116	0.536605	-1.97754	0.0479809	Down
COL6A3	410.905	-2.03909	1.03664	-1.96702	0.0491808	Down
MMP9	175.865	1.74329	0.396544	4.39621	1.1016e-05	Up
NDUFA4L2	445.901	1.13708	0.367646	3.09286	0.00198241	Up
CDK6	1468.82	1.70722	0.542197	3.14871	0.0016399	Up
MKI67	341.64	1.07394	0.378897	2.83438	0.00459153	Up
CCL19	38.7925	1.21834	0.462711	2.63304	0.00846243	Up
KDR	126.091	1.1229	0.444992	2.52341	0.0116222	Up
CDH5	173.64	1.0747	0.472585	2.2741	0.0229602	Up
MYCT1	63.0274	1.10829	0.46855	2.36537	0.0180122	Up
JAG1	746.619	1.21579	0.544504	2.23284	0.0255596	Up
CENPF	211.185	1.05731	0.48687	2.17164	0.0298826	Up
PLA2G2A	731.634	1.79032	0.886118	2.0204	0.0433415	Up
