# Supplementary material for: Alterations of the tumor microenvironment (TME) by exploratory gene expression analysis in recurrent glioblastoma following apatinib in combination with temozolomide
Source: Biochem Biophys Rep. 2025 Dec 1;45:102364. doi: 10.1016/j.bbrep.2025.102364 (PMC12719071; doi:10.1016/j.bbrep.2025.102364)
Supplement: Multimedia component 3 [file mmc3.xlsx]

## Sheet: Sheet1
Supplemental Table S3. List of differentially expressed genes between response and non-response in recurrent glioblastoma with apatinib treatment.
Gene	baseMean	log2FoldChange	lfcSE	stat	pvalue	sig
LAMA1	179.161	-1.49835	0.563	-2.66137	0.00778234	Down
PARP9	321.4	-1.50924	0.576713	-2.61697	0.00887141	Down
SREBF1	512.782	-1.10788	0.470886	-2.35274	0.0186354	Down
LTBP1	459.17	-1.19478	0.520038	-2.29748	0.0215914	Down
IFIT2	212.043	-1.10918	0.488771	-2.26932	0.0232487	Down
HLA-DRB5	1494.51	-2.80629	1.28809	-2.17865	0.0293578	Down
RICTOR	356.395	-1.05502	0.48513	-2.17471	0.0296516	Down
HELLS	171.504	-1.15025	0.537634	-2.13947	0.0323974	Down
IFI27	808.581	-1.28402	0.610511	-2.10319	0.0354491	Down
CXCL2	391.706	-1.11018	0.530766	-2.09165	0.0364694	Down
ANLN	484.826	-1.02176	0.501294	-2.03826	0.0415244	Down
MSH2	411.446	-1.13758	0.562227	-2.02334	0.0430377	Down
UBE2C	323.894	-1.24062	0.617806	-2.0081	0.0446326	Down
NRAS	2787.48	4.09349	0.735058	5.56894	2.56294e-08	Up
CD58	200.405	1.724	0.465047	3.70716	0.000209597	Up
MAGEA1	82.3743	1.7452	0.59723	2.92216	0.00347609	Up
CXCR3	42.097	1.44478	0.510186	2.83186	0.00462774	Up
TNFRSF10D	74.3929	1.35697	0.483107	2.80884	0.00497208	Up
MAGEC2	65.9583	1.54192	0.561958	2.74384	0.00607249	Up
LILRA3	26.5954	1.66211	0.631178	2.63335	0.00845477	Up
TNFRSF18	22.7318	1.43752	0.590815	2.43311	0.0149697	Up
TNFRSF4	29.8375	1.26084	0.519714	2.42603	0.0152648	Up
ICAM5	109.349	1.29986	0.566227	2.29565	0.021696	Up
SH2D1A	50.4023	1.23625	0.543298	2.27546	0.0228785	Up
JAG2	70.9064	1.14563	0.504133	2.27247	0.0230584	Up
CD40LG	54.117	1.20007	0.542248	2.21315	0.0268876	Up
GLUL	8851.47	1.04222	0.473649	2.20041	0.0277778	Up
TNFRSF8	94.4301	1.44713	0.65858	2.19734	0.027996	Up
ANGPTL4	604.466	1.46139	0.677053	2.15846	0.0308922	Up
MAGEA12	33.0191	1.09425	0.509554	2.14748	0.0317554	Up
TWIST2	22.4382	1.22873	0.590762	2.0799	0.0375343	Up
FCAR	128.737	1.21003	0.588006	2.05785	0.0396044	Up
LILRA5	78.7582	1.09038	0.531784	2.05042	0.0403231	Up
CCL14	30.1999	1.35935	0.664506	2.04566	0.0407902	Up
CSF2	55.5059	1.15399	0.56768	2.03281	0.0420713	Up
PRKX	23.7976	1.11994	0.551576	2.03044	0.0423118	Up
CSF3	26.4294	1.14419	0.567031	2.01787	0.0436052	Up
MAGEA4	43.0415	1.09668	0.543614	2.01739	0.043655	Up
CD7	22.5298	1.22313	0.609894	2.00549	0.044911	Up
CPA3	24.8266	1.25225	0.627033	1.99711	0.0458136	Up
