# Supplementary material for: Alterations of the tumor microenvironment (TME) by exploratory gene expression analysis in recurrent glioblastoma following apatinib in combination with temozolomide
Source: Biochem Biophys Rep. 2025 Dec 1;45:102364. doi: 10.1016/j.bbrep.2025.102364 (PMC12719071; doi:10.1016/j.bbrep.2025.102364)
Supplement: Multimedia component 4 [file mmc4.xlsx]

## Sheet: Sheet1
Supplemental Table S4. A comparison of clinical features between the long-survival group and the short-survival group
Characteristic	Short- survival Group	Long- survival Group	P value
N	13	9
Age	50.31±12.87	56.78±10.50	0.227
Sex			0.595
female	3 (23.08%)	3 (33.33%)
male	10 (76.92%)	6 (66.67%)
